# Supplementary material for: Two New Compounds from the Fungus Xylaria nigripes
Source: Molecules. 2023 Jan 4;28(2):508. doi: 10.3390/molecules28020508 (PMC9862878; doi:10.3390/molecules28020508)
Supplement: Supplementary file 1 [file molecules-28-00508-s001.zip]

Archive with 1 entries (1 files):
- molecules-2093142-supplementary.pdf
